# Supplementary material for: The kdr-bearing haplotype and susceptibility to Plasmodium falciparum in Anopheles gambiae: genetic correlation and functional testing
Source: Malar J. 2015 Oct 6;14:391. doi: 10.1186/s12936-015-0924-8 (PMC4596459; doi:10.1186/s12936-015-0924-8)
Supplement: Supplementary file 1 — 10.1186/s12936-015-0924-8 Catalogue of polymorphic SNPs used in the study. [file 12936_2015_924_MOESM1_ESM.xlsx]

## Sheet: illumina_TCH_final
Additional file 1: Table S1. Catalogue of polymorphic SNPs used in the study.
Sequence*	Chr	Chromosome Position (bp)
CGCGGCACGGCCAAACTTCGCTCCAGCACACCCTTGCTGGTCACCATCTT[G/C]ACGCGCACCAGCAGATCCTCGATGTTGCCGTACACGTTCTTCTTCATGCC	2	55032251
AATTTGTACCGTCAAGATGTACTTCAAAAGTCGTGCCAGTACAACATTAC[T/C]GATGATATGATGGACCGGATAGAGCAGCTGAAACAGATTCCCACCGATCA	2	55367196
AGCTTTTTCTTCAAAATACACTCCACGTACTCGATGGCACTCTTGAACAT[A/T]AGGCCATTGTCGAAGAACAGCCGTTGGTTCACGACGGACCGTACCTTCGG	2	55513410
ATTGGATTCATTGAAACGTACCGCGATCCGGTTGGACAGCGGGGAGAGTT[C/T]GAGGGATTCGTTGCCATGGTGAACAAGGAGATGTCGGCAAAATTCGGCAC	2	55592241
CTGAACACGATGGAATTAAAAATTGTGATTCAGCAGTCAGCATATATGCT[G/A]GAAAAATTCTACCCATCGCACGTGATTGCTCGCCTGTCCATCAGCGAGGA	2	55877853
TCACCCGGTCGTACCAATCGTTCCTCGGTAACGCTTTGCTGCACACGGTA[T/C]TGCATTTTGCAGTACGCCTCCTGGTTTGCTCCCAGTGAAGAGTTCACGTA	2	56313930
AACAAAACGCTACCACTGATGACGCCCAAGGAGATACGCAATGTTATTGA[T/C]GCGTGGATCGCGGAATTCCGCACGCTGGCGCAGCGGTACCAATGGGTGCA	2	56365549
TCTCGAGCAGCCCGACGTGATGATCGACATGATGAAGCGAATCGCGCCCA[A/G]CACAACCAGCGCAGTGTACTGATTGAAGCTGGCGCCCTGTTCGCCCTGTG	2	56691136
GCCACACTCGCTACGGAGTGCTGTATACCAAGCTCATGTCCCGAATAACC[A/T]ATCGTCAGTTCAGGAAAGTGGGCTCGAAGTAACGGAATCATACGCAACAT	2	56707520
GAGATCGTTTCACTCGGTCGGTTAATATCTAGGAACGTTTGTTTCGGATA[A/G]CCCTGCGACTGAAGGAACCCATTTGCCATCATTTGACCAGTGGCCACGTA	2	57074675
ATCTTAGAACAGGCAAAACTGTCGGGTTCTTATGGACTTGGAGATCTGGA[T/C]TCGGATTCGTTTCATTCCGACAGTCAATCTGAGCACTCTTTCTCGGGACA	2	57386701
ACTTTCTTCGATTATTGCCTCGTCTGGTTCTACCTCTGGCAGATTAGGTA[A/C]ACTGACCATGGCTGGTTCTATGGCTGCTCCAGAAGATTCCGATGCACTTC	2	57468224
TCCAAATTCAACAAATTCTGCCACCGAGATGCTGCCACATTGGACATGGT[A/T]ATCAACTCACTAGATAGCTGGGGCGGTGAATTGTACTCGAGATTAATCTC	2	57589880
GGCAATGGTTGCGCCCGGCCCTACTATCCCGGCGTGTACACGCGGGTGAC[A/G]CGCTACCTCGACTGGATACGCGAGAACTCCAAGGACGGATGCTTCTGCAG	2	57665076
GCGTTACGGATGAAGGACGCAAAGATGACGTCCACTCCTTGCTCCACACC[G/A]AACGCCAGATCCGACTTGTCCTTTTCCGACACAGCCGGGAGATCCACCGG	2	58247147
TCGGTTGTGGTGGTCGTGGGAATATCGATTACTGCTATTCCACTGCTCGT[T/C]CTGTCAGTTTGTTCTTGTGTGTAAGGTGGCGGATTCTCAGCTAGAGATAT	2	58339827
AAAAGTGATCTTCGACGTGTATAAATGGAGATGAAAACTATCGTCAAAAA[G/A]CGCACTGTAGCTGAAGATACGGAAAGGGAGAATGGAAGTGAGGATTGCGA	2	58392353
GAGAAGGTTGACAAACACGAGTCGCAGAAGGATTACAAGACCGGCTTCGG[G/A]GGGAAGTTTGGAGTACAGCAGGACCGTCAAGATAAATCGGCGGTTGGGTG	2	58632031
CAACCATCCAACTTGTTGTTATTGTCCGAATCGTGCATTTTGAAGTAATG[G/A]AATTGTAGTTCTTGTTCGCTCATTTTGCTCGTATCGATTGGTACTTCCAT	2	58675386
AAAATGGAGGACTTAATCTAAGCCCTATGCAACGCGATTTGAATAACGGA[G/A]TCCAGGGAGCAGAGTGCAATGTCACCAACATTGGCAGTGCAATGGACGTT	2	58795792
GAGGACCAAGTGGCTTTCGCAACTCATTGAGTAATGGACGTATGTTTAGC[A/C]GGCTTATGTCTGTTGAACGTGGACGGTCTAACAATCATGGAACGACTTCA	2	58818381
TCCACGTCCGGCAGTATGGATCCAGCTTGTCTGACAGGAGGATCTTCGAT[T/G]GAGACAATTTCGATACGGGGCGTTGTGTCAACTCCCAAATCTTTCGGTGC	2	59553308
AGAAAAATATGTTTGATGAAATGGCGGTTTTTACGAGCAACTGCAATAAC[C/T]CGCTCCGCAGAATATGGTGAAACGAAGAGTATGCTTGGTTTGGATAAATT	2	59557760
ACAAGATGCAAATGTAGGGTGCATTTACTACACTTTGTAACATTATTAGG[A/G]CGATTGCAAATGTAACACACAAAGCCTTTAGGAACACCTTTCATAAGAAA	2	59565807
TTTCAACTACTGATCCTGGGGACAGTTTTGGCGAAATCTCAGGCCTACCA[T/C]TATTTCCATCATTGGCTCCACTGCTTCCTCCACTGGCTGTACTTAAATCC	2	59757178
TTTGATGATCATTTGCACTATCATGTTCGGTTCGGGCCGGATAGGTTTTA[C/G]ATTCTACATACTCCGATTGATCTTCACTTTGATCTTGTCTATCATATTCC	2	60779748
TCATTGCTATCTTTCAGTGGGATCCCAATAAGTATATCTTCTAGATCACT[C/T]AATTCTTTTCCCGATTTAGTTCGGTCTCTTCCGATAGCGCCGTCATTTTG	2	60849405
CTTTCTGGAGGAGGTAAAGGTGGCCACCAGTTGGATGGTATAATTACTTC[T/G]GCTACACATACGCCATCTTCGCCTTCCGGCATACACTTCCCTTTAAGTGG	2	60875458
GCGACAGTGTTTCGTACTACATGGGCGGATATATCTAACTGAAGATTTGA[C/T]TGTTGTTGTAATTCCATCAATGTGGCGGTTGTATTATGTGTGGAACTTCC	2	60875671
GTTGCTCTACAAATATATTCTGATGTTATTTTTTCCGGGTTTCAGCAACA[A/G]CATCCAAACCTCTTTTTCGTTCAACGCTCGAACATCTGTCACTTTACTAC	2	61190158
GCACACATTTTTGGAACTGAAGTATGTGTTGTTGTTAAAATAGATGAAGT[A/T]TCATCGCCTATTCGATTCGTAAAGTTTACCATTGAGATCTGGGGTGTTGA	2	61305464
CCACACATTCTTATGGCAACGAAAGCTCAAATTATTTCCCGGGTGAAAAT[A/T]TCTCCAAAGTCCCTTATCATTTTGATATCATTGATGAAAGCATCATGCAA	2	61415220
CAGTGAAAATAGCTGCTAAATATAGGAGTTGGCGAACCAAAAACAAAGTC[C/A]TCTGGATGGTTACAATTACATGGATTATTCCAGCCCTGCTCTTCTTTATA	2	61415742
TTGGCCTTGGATGTGTTTCTACGAGAAAGTGTTGATGTATGCGTCATTGA[A/G]GTGGGCATCGGAGGTAGATATGACTGTACGAATGTTTTACCTAAAACTGG	2	209172
CAAGCTCGTTCGTTATTGATAGGGTCTGGTAAAGTGGGCTTCATCGCCAA[T/C]GATCCCTTTTGAGTTATATTATCTTTTACCATCCACTTGCTTAGGGACCG	2	496175
CAGACAAATATTGGTATATCTGGTGGAAGTAGCAGCACAAACACAACAGC[T/C]ATCCCTGTTTCGAGTAGTTTGACACCGATGTCATCATCTGTGATTGGATT	2	745320
TATCTAATTTATCGCATACTGTCCATTCGTCTTCTCTTTCAATTGGATCG[G/A]CAATTCTTTTAAATCACAGCACACAACACAATAATACATCCAATAGCCAT	2	746341
TGTACTTCCGCCGCCTCCTCGATCCACCTGCCATGAAGTAGGTCCTCCGC[T/C]CATTGGACCTCCATCATTGTGGCCGCCTCCACCTCCGCTGCCGCCGCTAA	2	1272741
TCATTGAAAATGTGGGTTTATGAAGCAAAATCATTGCCACCAAAAAAGCG[C/T]TACTTTTGTGAGATATATATCGATAAAACGTTGTACGGTCGAACATCCGT	2	1414825
TACGTAATCCCTGCAAGCATACCGAAGAAATAGTTACCAGCATTGGTCTC[T/C]GACGGAATGTAAACATGTAAATAGTAAGGTAAAGTTCGAATTTCTTGCAG	2	1595278
AATAGTAAACCACCAATTACGAAAAAAAGCTGTACCGTATACGTATTGCC[T/A]GCCATTGCGATCGGAAACCATGGTTGATTGAACTGCGCTTCCAAATCATT	2	1601590
TTAATAAAACGTATGACCAGGACCAAGATGCCGATTTATGGCGCGAAAAA[A/C]TGTTAATCGGCAAACGGACAACACGATATTTGTGTCAATCCAAATCAGAA	2	1834405
ACACGATATTTGTGTCAATCCAAATCAGAAGGGTTACCTGGTTACATAGT[A/G]GAGACACTAAAAATAATAAACGAAAAGGAAATTATTCCAGAGGGATTTTC	2	1834476
GACTACGAATACGTGCAGCTGTCATCATCGTATAAGCTTTCACCGAAACG[T/A]GCTGCTCCTAAACCACTTATGTATTCAACCGGAACAATGTATGTTCACAC	2	1835085
CCAACAGTACTGTCTCGTCGACGTACTTTACACATTTAAAAACGAGCACG[T/G]CATTGATGTATTGTGTCCTAGAAAAGTACAAGGGAAAAATATGTATATAC	2	1969128
CGCCGTGAGACAGTAGTCCATTAACTTGTTTTCGTGTTAATCGTAAAGTG[T/A]AAAGTTTGTAGAGCAGACAAAAAGCAGTTGAAACGATCCCTCCAGCTCCG	2	1970167
CACATTCCTGTCTGACCCGCGGTTTTGCGAGAGCCTCTTTCCCATGGTTC[C/T]AAGTGTTTCACTTGATAGTATATTTCGTCTACAACTTCATGGTAAGTCTT	2	1970368
CACGTCATTGCAACATTCTACTATTTATGGGTTGTGTTAGTAAACCATCT[C/T]TAGCGATTGTGACGCAATGGTGTGAAGGTAGCAGTTTGTATAAACATATT	2	1975623
AACACGCTGATTGATATCGCTCGGCAAGCAGCTCAAGGAATGGATTATTT[G/A]CATGCAAAAAATATTATTCATCGTGATCTTAAGTCTAATAACATTTTCTT	2	1975751
ATTTTGTTCATGGTTGGCTGTGGAAAGTTACGGCCAGATTCGACAAAAGT[G/A]CGAACTGACTGTCCACAAGCTTTAAAGCGTTGTGTTGAGGATTGCATTAA	2	1976093
AAGCTTTAAAGCGTTGTGTTGAGGATTGCATTAAGTTCAATCGTGATGAA[C/A]GACCGCTCTTTCGATTATTGCTAAACATGTTAGAAAATATGCTGCGAACC	2	1976160
ATCATACCAGAATTTGATCGCGGAGTAGCTGAAACACAACTATGTGTTAA[G/A]GACAAGAAAAATAGTACCATGATTGAGTTTTGTGAACCTCGTTCGTCAGG	2	2014715
GCTCGATCAGTACGTGTGGGCCAAGCAAACCAACAGCAGGTACAACCAAT[T/C]CCTCAGGACGAACGCCGTTTACAATTACCAAGCGATTGACGCGAATGGGC	2	2081228
TGGACCCATCCTCCTCGAGTGGAGAAGATAGAAACAGGATTGTCAGCAGA[C/T]AGGGCTGGAATTTTGCCGGGTGATTATGTGGTTTTTGTTGATAAGCACAA	2	2081356
GGCCCACAGCTTTCAAATCGCACTAATGGTGTACGTAATATCTCATCTGG[A/G]CAAACATCCATATCGAACCATGGAGGCATGATTAACAGCACAGGGAACAT	2	2081554
CAGGATGACACCGAACCACAAATCCATTTTGCTTCGCGCGTTTATCTGTC[C/A]AAAAATACTGCACTTTGTGCGGCTTACAGGAAGTATTGCAATGGATTGAA	2	2106018
GAGGCTCATTAAAGGCCGTGTCCACTGAGGAATGGCAAAATAGTGTTGCA[C/T]TAAATACTATCGATAACCTTCGAAAACTTCCAGGTAGCTGTAATCCCCTC	2	2119508
TGTTATCCGGGCCAGACTCAAACATGGTGATTGATTTGCCAAGACCAGCT[A/T]TTCTTAAACCACGAAAATTATGGACCGGGAAACAAATATTCAGTCTCATC	2	2250746
ACCGAACCAGGAACAGCCGTAGGTGCATTGGCGGCTCAAAGTATAGGTGA[G/A]CCCGGTACGCAAATGACACTGAAAACGTTCCATTTTGCTGGAGTTGCATC	2	2252367
GGATTACCGCAAGTATCTCGCGCAGTTATAGCCGTCGATGATTCCCGCGG[T/C]ACGCCCAAGTATCGATTATGCGTGGAAGGATGTGGGTTACGTGATGTAAT	2	2252967
TATGAGTTGTTTGTCGGACAGGAGAAAGGCAACGACGATAACAATAAGGA[G/A]AAAATGTCCATTAGAAGCGAAGGATTGGAGTCGGTGAGCGAAATCACAAG	2	2400065
GGAGATGAAGGTCCTCTGGATGGAGAGCTGATTATTCATGCAGAAGAAGA[C/T]GAAGTGATTGAGGATTCACCGGCGGATTGCTGCCCGGACAACTGCTACAA	2	2425016
CGTTTGGTTAAAGGAGCCAAGGGTATCCGAACGTTGCTGTTTGCATTAGC[C/A]ATGTCGCTACCTGCACTATTTAACATCTGCTTGTTACTCTTTTTGGTGAT	2	2430363
TATCTTGTAATAAGTTTCCTTATCGTTATTAACATGTACATTGCTGTTAT[C/T]CTCGAAAACTACTCGCAAGCTACGGAAGATGTTCAAGAAGGCTTAACTGA	2	2430786
TCATCAACACTTTGGAGGCAGCGTGAAGAGTACTGTGCTCGACTGATACA[A/G]CATGCGTGGAAACGCTATAAACAGCGTCACGGAGGCGGAACAGACGCTTC	2	2431194
ATAGCCCTCCTCAAACCTTCATTGAGAAGTTCTGTCAATTTCACCGTATC[A/G]CCAGAACGAGTCTTGAATTTTTTACCATCTTCGCCTAGCACCACACCAAA	2	2472772
AATCCTCCGTCTGATTTTACGATGGTTAAAGGAATTCCAGCGCGATTTTC[A/G]CCCCACATGATAAGACGGCCTTCGTCTTCTTCAAGGAACCCATCCTGCTT	2	2473048
ACTCAAGACGTGGAATACGTAAAGCAGGAGGCAAAAGTTGTGTATTTGTT[G/A]GAGTGTTTGCAGAAAACACCACCTCCAGTACTGATATTTGCTGAGAAAAA	2	2489023
TATCGGTCGGTCGAGTCATTTAGAAATCAAGAGAAGGACGTGCTAGTTGC[T/C]ACTGACGTCGCATCTAAAGGTTTGGATTTTCCGGATGTGCAGCATGTAAT	2	2489212
CCAAGCGTTTTTCCCTTCTCTATGGTTGCCTCAAACTCCTCACCTACCTT[C/G]GGTCCGGTAAGAAATACGCGTGTATTTAGTTTATCTACCGGCCCGAATGT	2	2999964
CGATCTGTGAGCTGCAATGTGGCACCAAAAGTGTACTCCCTTCGCAGTCC[T/A]GGCGATGTAGATGATGGTAAAAACAACAACTTTGCTTCGAACGCGCTGGT	2	3063576
GAATATTTCCTAAAACTTTCGAGACAGCTTTGCGAGATGTTGCTCGATCC[T/C]ATCACCGAGGCTGGAGGAATGATGTCGCTAGCTGACGTTTACTGTCGTGT	2	3066572
CATTTGGGTATTGCAATGGAAAGCATCGAGCATGGGAGGCACTCTATCTC[T/G]CCATCACTGTTGTCCATAGCAACTCATGATTCGATCTACATCTTTGACAT	2	3069713
ACCAACTATTTCGTGCGTGGAATGATGGAGTACTACGAAAGTGCTATTCT[T/C]GGCGGCCGGCGATACCTGCTGAAGGAGCCAGATGAAAATATTGCCTATGC	2	3521729
GCGCATGCATTTTGGGCCATTGCCATCCGGCAACCGATACAGGACAATCG[A/G]ATAGTGGCGTGGAAGTTCTGCCATCTGCTGCACAAGATACTGCGCGAGGG	2	3738534
ACTCCAATGCCAGCTGGAAGAGCTCGAGCAAAAGCAAGCCCTGGTACAGA[A/G]TGCACTGCAGCAAAGTTCGAACGACGCACGACAGGAGCAGGAAGCCATTG	2	3740513
TACGTCGAGTACTATGGTGGTGCCGGTGTGCAGCATATTGCACTCAACAC[C/T]AGCGACATCATTGGCGCTATTCGTAATCTACGTGCCCGTGGTCAGCAGTT	2	3747011
GCAATCTGTACCACCGACGTTCCGATTAATGCGTCCTCGGGAATCGTCGC[T/C]TGATACAACGGAACTTTAAACACCGGCGCATTATCGTTCACGTCCGTCAC	2	4456255
GCGACCTGGGCTGTCATTGAGATGCGCTCGGCCGATACGAACGATGCTGT[G/A]GGTGGCAAATTTTTCCTGCATACCCAGCAGATTCTGCCGATGAAGTTCTG	2	4695246
CTTGGTTTCCAGTTCACTTCATACGTAAACTTAATCTTCGCTCCCACTCT[G/C]AGCAATTCCTTACGCTCCGGGGTAAGCGTAACGTCCACAATCTGTTTGCC	2	4937102
AACGACAGTATCATCACGCGGCTAGCGGCCATGTTTACTAATCTCGAGTT[G/A]GAGGTAGTAAAGGATAAGAAAGATCGCATTGCACCGCGTCTCTGGACCAA	2	4973138
AGTACGGCTACTCCGTTACGCGCTTGTACAGCGTCTTCTAGTGACGCATA[A/T]CGAGTATCATGGTGCACTAAGTGAAGTTCGAGCCCGTAGCGTGTGTCGTC	2	5490098
TTTTTGTTTCCATGTCTGCGCGGCATTGATACAACAGTCAACACACGGCG[T/C]AAATCATTGTGAAGAGCTGTAACGTCTATACCGGTTCCGGCCGATTCTCC	2	5501948
ATCAAAATTGCCATCAGCTCACCATCGTCGCTGTACGTGTCGTGGCTTCC[A/C]CCGCGAGACCCAAATGGCATCATAACCAAGTACAACCTCTACATGCGGGC	2	5754872
ACCGGCTCTGGACTGGGAACGCTACTGCTGGAAAACTTGAAGGATCACTT[C/T]CCGGGGAAGATCACGAACACGTTCAGCGTTATTCCTTCGCCGAAAGTATC	2	5862839
AATTTCTCCATGCCTCCGAACGCAAAGGTACCGATGCGGATTGTGACAAT[A/G]TTAGACAGGTGCTGATCTATTTACAGTTTGAGGTGCGTGTGTACGATGAT	2	6047254
GTGTACGATGATTTAACGCGGAAAGAGATAAAACAAGTGCTCGACGATCT[G/A]GCGGAAGAGGACCACAAGAATAGTGACTGTTTGCTCGTGGTGATTATGAC	2	6047343
TATAACAGTGCATAGCCCAGAAATAGAATGAAGTACTTGTAGTTGGTGAA[G/A]TTGATGCAATTGTTAACCCAGGGGCAGTGATGGTCCAGCTTCAGGACACA	2	6226988
TTGGCAGCAAAAACAACATCACCGACATCCGATAAAGCGTTGCTGGTTCA[A/G]AATCAATCAAATGGGAATTCTAATCAACTAGAAATATATGCTGCATGAAA	2	6262520
GGTAGACAGCTTGGTAACGTCACCAATTCATTACTACTCAGCATGAACCG[A/G]TTCAAGCTGGTAATGTTCCACTCGCAACAGTTAAGCGTCTCAATACGATT	2	6308926
ATGCCGCTCAGCTCGAACTTGCCGAGCAGGTTGTTGTCCTTCGTCATGGC[G/A]CGCTCGCCCTCGAACACCTGGATCAGCACGCCCGGCTGGTTGTCCGAGTA	2	6544744
TTAGGAAACACGCTCGGATCAACGAACGAGTCCGGGAACAGCTCCAGGAA[T/C]GAGGGAATGTTCAGATCCTTCGTATCCGGACGGTGCTGAATCGCAACGGA	2	7443623
TTTCGATGTACCAACGCTACGGCAAGTGCGTACTGGAACAGGGTTGGATT[T/C]AAACGATCGCGGGCGTAAGCCGCCACCGAGAGCATTGCTTGGGGATCGGG	2	7457531
GAGATGCGCAACGGTGCGGTAGTGTTCCAGTTCAAGCTTGGCCAGCACGC[T/C]CAGGCAGTGACGATGGGATCGAGCAGTGCGTTCAATGACGACAAATGGCA	2	7605309
AAGGATATCGTCGACCAAATCGACGATCTGGATGAGAAGATCATCAAGTC[A/G]CTGCTAGATTTGGAAATTAAGGCCGATGGCATCCAGAGAGACGTTGGAGA	2	7737492
ACGGCTAGTTTCCATCCCTCTGACCACGCCAACATAGAGGCGTTCAAAGC[A/G]TTTGGAGCCAAGACATACGTCGAGAACCTGCCGGTGGTGAGCGGTTCCGA	2	7898377
GCCGACTGCAGCACCTCGATCGAAAAGGATCCCAAATACGTCAAGGCGTA[T/C]TATCGCCGGATGCAGGCTTACGAGCGGTTGGGTGAGAGCGAAAAGGCGGC	2	8297775
GTGATTTAGCGGATGCTGCATGCCTAGATTCGGACCCCTTGGATGTGCCG[G/A]CGATCTGTGGTGTGGTACTGGCCAAGATGGTCGGAGTTCTTCTGGGGGTG	2	8661430
TCGACCGTCGAGAACCGCGGCCGTTCGTCCTCGTTAACCCGGTTCGCCAA[G/A]TCTTCGTTTTCCTTTTCGGCCAGTCCGAGCTGCATCCGCAGTGCCTTGAT	2	8711217
ACGGGATCGATCACAGCGGTTACGAACACCATCCCGCGACCAGTCAATCT[G/A]CCGTAGGTGTGTCGATTCAGCAACAGCGGTGCGTGCAAGGCATTCTGTCG	2	9150159
AACTAGCTGGTTGCCTCAAAATTCCTGCAACGCTACACTACAATTGAATT[C/A]TAAAGTTTTTGGGCAATTGTCTTTTTTGACAGTTCAGTTCCCATTTCCAT	2	9158352
AAACGTCAATCAATTGTAGATAGTATCAAAGTCAGGGTGATGGCAAAGCT[A/G]GAGGATGTCACGGTGGAGCTGCAAAATGACAAGCGATCTTTGGCCGTGCT	2	9768612
ATACTGTTCGATCTGGACGCCACCTCAGACTACAATTCCGACAACATGCG[T/C]ATCGAGGTGGTGATGGGATGTGCACGGATCGTGTTCCTCAACTGGTTCGT	2	9768942
GAGCTGGTTGAGCAAAAAGCGATCCAAGCGGCAGAAGTCGAACAAACGGA[A/T]CGTTTGCGACGCGCTAGCACATCCGCTGGTCCGGTCAGCCAACAGCAAGA	2	9771274
GCAAAGCGAGCGCAGTGTGGAGCTAAAGCTGTCCCGAGCAATTTCGACCG[A/T]CGATTTCCAGGGTCTACAAACGGTACGTCTCGTGCTGTTAGCTAAGGCAT	2	9954688
* Polymorphic sites are noted in square brackets. Flanking sequence was used for primer design. Vectorbase Anopheles gambiae genome sequence May 03 2007.
